# Supplementary material for: Stable Isotopes Reveal the Drivers of Post‐Wildfire Natural Regeneration of Interior Douglas‐Fir Seedlings in British Columbia
Source: Ecol Evol. 2025 Mar 13;15(3):e71078. doi: 10.1002/ece3.71078 (PMC11906369; doi:10.1002/ece3.71078)
Supplement: Supplementary file 4 — Data S1. [file ECE3-15-e71078-s004.xlsx]

## Sheet: Seedling Density
Block	Plot	Severity	Total_Fd	Seedlings_per_hectare	Canopy_Cover
G3	1	Low	24	12000	45
G2	2	Low	15	7500	53
G2	3	Low	109	54500	64
G2	4	Moderate	12	6000	11
G2	5	Moderate	16	8000	65
G2	6	Moderate	9	4500	34
G2	7	High	1	500	9
G2	8	High	0	0	7
G2	9	High	4	2000	6
G1	10	Low	4	2000	51
G1	11	Moderate	91	45500	37
G1	12	Moderate	96	48000	49
G1	13	Low	8	4000	58
G1	14	Low	41	20500	59
G1	15	Low	63	31500	67
G1	16	High	1	500	2
G1	17	High	0	0	6
G1	18	High	1	500
G3	19	Low	128	64000	41
G3	20	Low	118	59000	34
G3	21	Low	128	64000	53
G3	22	High	4	2000	4
G3	23	High	0	0
G3	24	High	11	5500	4
G3	25	Moderate	78	39000	17
G3	26	Moderate	1	500	18
G3	27	Moderate	71	35500	25

## Sheet: Leaf Data
Block	Severity	Plot	Sample	Height	Diameter	Age	Reference	Sample_Mass	Rest_of_plant	TotMass	d18O	d15N	d13C	Percent_N	Percent_C	BmgKg	Cag100g	CumgKg	FemgKg	Kg100g	Mgg100g	MnmgKg	Nag100g	NimgKg	Pg100g	SimgKg	Sg100g	ZnmgKg	NPratio	NKratio	KPratio
G2	Low	1	1	15	2.2	3	E	0.63			19.2	-0.51	-30.13	1.06	49.33	14.37	0.42	4.59	53.67	1.21	0.11	45.86	0.02	1.04	0.21	485.58	0.11	48.58	5.05	0.88	5.76
G2	Low	1	2	21	2.6	3	E	1.44	0.51	2.65	18.7	2.06	-30.61	1.17	48.47	23.54	0.26	2.41	33.4	1.1	0.11	46.51	0.01	0.47	0.19	474.96	0.1	23.27	6.16	1.06	5.79
G2	Low	1	3	20	2.9	3	E	1.1	0.4	1.9	18.2	3.2	-30.65	1.67	48.9	23.37	0.16	2.43	39.57	0.95	0.1	63.36	0.02	0.52	0.17	328.11	0.09	23.23	9.82	1.76	5.59
G2	Low	1	4	25	2.5	3	E	1.18			19	2.96	-29.22	1.62	51.27	15.14	0.29	3.63	53.55	1.15	0.09	119.33	0.03	1.38	0.26	640.5	0.11	50.42	6.23	1.41	4.42
G2	Low	1	5	24	3.2	4	E	1.4	0.66	3.46	19.1	1.14	-30.25	1.47	49.01	14.23	0.34	2.32	74.01	0.79	0.12	107.43	0.01	0.61	0.17	641.98	0.08	24.37	8.65	1.86	4.65
G2	Low	1	6	21	3	4	S	1.53			20.9	-1.78	-29.4	1.8	49.77	24.3	0.57	4.77	74.92	1.21	0.16	113.07	0.02	1.01	0.22	760.18	0.09	37.86	8.18	1.49	5.5
G2	Low	1	7	18	2.8	4	S	1.07			20.6	-2.29	-29.16	1.35	50.39	14.72	0.47	3.76	68.36	1	0.13	140.56	0.02	7.26	0.19	157.31	0.11	50.55	7.11	1.35	5.26
G2	Low	1	8	26	3.2	4	S	1.09			20.2	-2.19	-30.19	1.36	49.39	26.38	0.42	4.51	49.06	1.25	0.1	64.08	0.01	0.41	0.25	561.35	0.17	69.59	5.44	1.09	5
G2	Low	1	9	20	3.2	4	S	1.63			20.5	-0.48	-29.91	1.71	50.41	20.24	0.38	3.5	48.53	1.2	0.13	78.26	0.02	3.13	0.19	432.58	0.14	25.26	9	1.43	6.32
G2	Low	1	10	22	2	3	S	1.37			20.4	1.32	-30.11	0.85	48.79	18.49	0.5	3.7	39.8	1.28	0.18	77.6	0.02	3.23	0.26	299.66	0.11	54.65	3.27	0.66	4.92
G2	Low	2	1	16	2	4	W	0.66	0.04	1.4	19.5	3.83	-30.07	1.68	47.29	23.78	0.3	2.91	49.11	0.99	0.14	88.52	0.02	8.92	0.18	658.38	0.1	29.18	9.33	1.7	5.5
G2	Low	2	2	18	2.2	4	W	0.84			17.2	1.27	-31	1.54	50.32	28.74	0.34	2.39	92.03	0.87	0.15	130.75	0.02	7.02	0.17	403.68	0.08	30.26	9.06	1.77	5.12
G2	Low	2	3	32	3.1	4	W	1.39	0.94	3.93	19.5	-0.34	-29.49	1.37	49.46	21.75	0.37	3.96	49.46	1.06	0.1	56.84	0.02	0.58	0.22	528.24	0.11	41.21	6.23	1.29	4.82
G2	Low	2	4	21	1.7	4	W	0.39	0.44	1.43	21.9	-2.92	-29.35	1	51.26	12.74	0.47	5.23	43.93	1.16	0.16	130.64	0.02	2.52	0.2	130.11	0.09	52.05	5	0.86	5.8
G2	Low	2	5	19	3.2	4	W	0.98			20.1	-1.32	-30.26	1.82	49.07	27.92	0.38	2.74	63.31	1.04	0.11	202.56	0.02	1.26	0.2	362.48	0.13	54.31	9.1	1.75	5.2
G2	Low	2	6	20	2.5	4	W	0.68			18.8	2.68	-31.66	1.62	50.82	6.82	0.26	3.16	59.29	0.97	0.08	110.74	0.02	6.71	0.15	596.63	0.08	47.36	10.8	1.67	6.47
G2	Low	2	7	22	3.7	4	NW	1.19			21.7	-0.1	-29.77	1.4	50.27	19.81	0.32	3.09	56.57	1.11	0.13	66.85	0.01	0.45	0.21	565.02	0.13	30.33	6.67	1.26	5.29
G2	Low	2	8	14	1.9	3	NW	0.58			23	-1.91	-28.08	1.34	49.34	27.02	0.36	3.41	73.74	0.88	0.09	162.65	0.03	0.52	0.19	519.25	0.1	52.04	7.05	1.52	4.63
G2	Low	2	9	33	4	4	W	1.95			20.4	3.94	-29.26	1.75	49.92	18.77	0.42	5.21	55.52	0.96	0.16	65.21	0.03	5.09	0.19	452.34	0.12	92.47	9.21	1.82	5.05
G2	Low	2	10	36	4	3	W	2.1			21	-0.75	-29.43	1.57	50.02	21.35	0.23	1.95	54.95	0.81	0.08	112.47	0.01	0.4	0.15	498.95	0.09	26.87	10.47	1.94	5.4
G2	Low	3	1	24	2	3	S	0.96	0.81	2.47	21	2	-30.51	1.16	49.27	16.65	0.33	3.85	141.39	1.05	0.13	97.78	0.03	8.43	0.24	565.01	0.14	26.88	4.83	1.1	4.38
G2	Low	3	2	27	1.9	3	S	0.94			21.5	0.82	-29.78	1.2	48.88	17.01	0.36	3.8	41.9	1.18	0.13	111.08	0.02	5.59	0.22	114.76	0.11	40.32	5.45	1.02	5.36
G2	Low	3	3	28	2.5	3	S	1.26	0.96	3.62	21.2	1.22	-29.85	1.23	49.28	19.01	0.39	3.11	39.7	1	0.15	104.23	0.02	2.3	0.21	488.88	0.08	33.9	5.86	1.23	4.76
G2	Low	3	4	24	3.4	3	S	1.88			21.9	0.93	-29.15	1.27	50.02	27.86	0.45	4	77.82	1.21	0.13	133.88	0.03	3.78	0.3	1090.15	0.11	62.33	4.23	1.05	4.03
G2	Low	3	5	19	3	3	E	0.97	0.87	2.44	21	-3.46	-29.63	0.93	52.72	18.87	0.51	4.13	52.73	1.12	0.11	79.83	0.02	0.67	0.25	529.8	0.11	30.11	3.72	0.83	4.48
G2	Low	3	6	15	2	3	E	0.91			21.8	-1.14	-29.32	1.28	51.01	19.73	0.27	2.87	42.94	1.17	0.11	61.11	0.02	1.87	0.25	527.43	0.09	27.32	5.12	1.09	4.68
G2	Low	3	7	23	3	3	SE	0.92			22.3	-0.33	-28.95	0.9	51.37	23.76	0.35	4.02	47.51	1	0.1	98.59	0.03	2.26	0.18	546.52	0.1	30.33	5	0.9	5.56
G2	Low	3	8	26	3	3	SE	1.34			22.6	0.19	-27.63	1.34	50.8	11.21	0.39	3.55	59.89	0.95	0.12	75.56	0.03	1.86	0.18	525.9	0.11	52.52	7.44	1.41	5.28
G2	Low	3	9	18	1.8	3	SE	0.69			21.4	-3.8	-29.06	1.34	50.84	15.87	0.32	3.39	48.97	1.28	0.1	57.61	0.01	6.05	0.21	520.15	0.12	36.5	6.38	1.05	6.1
G2	Low	3	10	22	2.7	3	SE	1.5			21.3	-2.79	-29.64	1.15	51.48	22.67	0.33	3.5	76.87	1.14	0.16	362.85	0.02	12.08	0.22	436.68	0.08	37.9	5.23	1.01	5.18
G2	Moderate	4	1	28	2.5	3	NE	1.28	0.49	2.57	19.8	1.9	-29.63	1.85	51.01	41.57	0.68	5.06	86.5	1.22	0.14	126.2	0.01	1.65	0.29	492.9	0.1	114.92	6.38	1.52	4.21
G2	Moderate	4	2	23	4.3	3	NE	1.67			20.4	-1.71	-29.07	1.2	51.41	16.65	0.32	2.11	40.73	0.89	0.11	53.9	0.01	3.39	0.14	545.36	0.07	21.04	8.57	1.35	6.36
G2	Moderate	4	3	25	3.9	4	NE	1.91	1.38	4.29	22.4	-1.1	-28.45	1.39	50.41	20.41	0.33	2.54	42.69	0.83	0.13	102.57	0.02	3.26	0.18	285.36	0.09	30.11	7.72	1.67	4.61
G2	Moderate	4	4	25	4.4	4	NE	1.3			20.3	1.43	-29	1.35	51.35	8.73	0.24	2.03	39.64	0.86	0.11	24.71	0.01	0.74	0.14	604.94	0.07	29.89	9.64	1.57	6.14
G2	Moderate	4	5	27	4.2	4	E	1.64			21.9	-0.06	-29.26	1.36	51.29	18.58	0.47	4.14	38.54	1.08	0.14	106.52	0.01	2.6	0.22	753.3	0.1	55.08	6.18	1.26	4.91
G2	Moderate	4	6	38	6	5	E	3.54			22	-2.06	-27.53	1.02	51.17	26.61	0.29	2.75	45.19	0.81	0.12	87.16	0.01	0.97	0.19	384.29	0.08	41.14	5.37	1.26	4.26
G2	Moderate	4	7	42	6	4	SE	2.37			20.8	3.35	-29.91	1.8	50.44	35.26	0.6	3.18	54.56	1.04	0.17	85.02	0.01	1.12	0.32	637.31	0.08	40.33	5.63	1.73	3.25
G2	Moderate	4	8	16	3.5	3	S	1.19	0.73	2.82	20.2	-0.04	-29.44	1.5	50.32	23.8	0.33	2.64	44.57	0.84	0.09	37.45	0.01	0.5	0.17	392.43	0.07	29.96	8.82	1.79	4.94
G2	Moderate	4	9	31	4.5	4	S	1.5			18.8	-1.22	-31.12	1.65	49.94	24.57	0.51	4.34	71.91	1.4	0.1	129.54	0.02	0.89	0.29	487.97	0.11	43.2	5.69	1.18	4.83
G2	Moderate	4	10	27	3.5	3	SW	0.96			20.2	1.48	-29.95	1.72	50.1	16.39	0.29	1.98	46.93	0.77	0.09	41.69	0.01	0.46	0.15	554.94	0.07	52.99	11.47	2.23	5.13
G2	Moderate	5	1	20	2.4	4	NE	1.25	0.87	3.32	23.7	1.37	-26.91	1.47	49.54	18.13	0.41	3.44	55.84	0.98	0.14	61.58	0.01	1.04	0.22	535.18	0.09	123.49	6.68	1.5	4.45
G2	Moderate	5	2	15	3.5	4	NE	1.42			23.3	-0.27	-27.77	1.39	49.6	19.15	0.46	2.5	52.15	0.87	0.13	118.54	0.02	2.09	0.17	502.72	0.08	53.75	8.18	1.6	5.12
G2	Moderate	5	3	23	3	4	NE	1.86			21.6	-2.25	-26.82	1.24	52.26	16.03	0.48	2.96	46.05	0.96	0.13	80.41	0.01	0.97	0.22	544.15	0.08	61.73	5.64	1.29	4.36
G2	Moderate	5	4	18	2.5	4	NE	1.23			21.8	-1.16	-27.41	1.22	54.43	29.86	0.48	2.77	61.31	0.84	0.13	120.66	0.01	0.55	0.26	405.59	0.09	60.71	4.69	1.45	3.23
G2	Moderate	5	5	21	3.8	3	E	1.6	0.81	3.51	17.9	2.13	-28.22	1.86	53.74	15.23	0.32	1.77	36.62	0.74	0.11	41.12	0.02	1.88	0.14	570.14	0.05	20.12	13.29	2.51	5.29
G2	Moderate	5	6	23	4	4	E	2.33	1.11	5.04	19.8	-0.32	-27.57	2.11	53.49	20.34	0.37	3.09	51.89	0.92	0.1	96.84	0.01	2.83	0.23	650.84	0.09	64.83	9.17	2.29	4
G2	Moderate	5	7	20	4.5	4	E	2.09			20.3	1.92	-28.25	1.86	53.17	23.42	0.33	4.66	46.42	1.09	0.13	74.37	0.01	3.31	0.22	530.77	0.11	71.62	8.45	1.71	4.95
G2	Moderate	5	8	29	4.5	4	E	1.81			21.7	1.29	-26.52	1.44	52.83	30.45	0.36	2.57	42.87	0.85	0.08	60.06	0.02	0.72	0.19	526.83	0.07	40.45	7.58	1.69	4.47
G2	Moderate	5	9	25	4.1	4	E	1.33			21.1	2.25	-27.19	1.03	51.16	14.52	0.32	2.15	42.18	0.6	0.11	93.21	0.01	4.21	0.14	453.33	0.06	22.17	7.36	1.72	4.29
G2	Moderate	5	10	17	2.3	4	SW	1.03			23	-1.09	-28.81	0.98	51.27	24.38	0.36	3.42	61.09	0.88	0.08	70.36	0.01	0.62	0.22	521.46	0.08	57.56	4.45	1.11	4
G2	Moderate	6	1	23	4	3	E	1.05	1.26	3.21	19.8	1.53	-28.28	1.63	52.65	11.76	0.35	2.65	49.95	0.95	0.1	43.8	0.01	1.06	0.13	584.24	0.07	24.32	12.54	1.72	7.31
G2	Moderate	6	2	27	3	3	E	1.35	1.82	4.37	21.6	6.4	-28.47	1.37	50.25	17.94	0.29	1.72	37.95	1.01	0.08	29.58	0.01	0.88	0.14	361.37	0.06	20.48	9.79	1.36	7.21
G2	Moderate	6	3	30	3.4	3	S	1.61			21.1	5.39	-27.26	1.69	50.08	17.25	0.32	2.47	69.39	0.99	0.1	78.27	0.01	2.21	0.22	810.42	0.08	63.26	7.68	1.71	4.5
G2	Moderate	6	4	32	3.7	4	S	1.97			20.8	5.38	-26.99	1.51	51.69	25.09	0.36	2.89	45	0.89	0.13	133.19	0.01	1.93	0.2	319.38	0.08	62.69	7.55	1.7	4.45
G2	Moderate	6	5	33.5	4.8	4	S	2.7			22.2	4.38	-27.08	1.18	50.72	23.52	0.3	1.98	44.06	0.8	0.11	135.63	0.01	0.85	0.16	827.48	0.05	27.75	7.38	1.48	5
G2	Moderate	6	6	34	5.2	4	S	2.06			20.4	0.93	-27.27	1.69	51.58	21.74	0.45	2.62	50.1	0.98	0.12	74	0.01	1.18	0.21	675.85	0.08	48.9	8.05	1.72	4.67
G2	Moderate	6	7	24	4.7	4	S	1.53			21.4	2.06	-26.47	1.59	51.23	10.14	0.35	2.01	32.6	0.64	0.1	31.47	0.02	0.65	0.18	410.6	0.08	31.95	8.83	2.48	3.56
G2	Moderate	6	8	42	6.7	4	W	2.63			21.2	0.42	-28.08	0.99	51.23	19.78	0.32	2.98	60.29	1.15	0.11	62.16	0.01	0.66	0.27	444.11	0.08	42.46	3.67	0.86	4.26
G2	Moderate	6	9	46	4	4	W	2.19			20.9	0.85	-27.42	0.89	49.94	23.75	0.35	4.1	46.96	0.79	0.13	47.8	0.01	3.57	0.22	422.37	0.1	59.45	4.05	1.13	3.59
G2	Moderate	6	10	29	6.4	4	NW	3.82	3.7	9.12	23	0.31	-26.81	1.49	50.47	16.89	0.41	2.35	38.33	1.15	0.17	68.12	0.02	4.03	0.17	549.5	0.08	43.39	8.76	1.3	6.76
G2	High	7	1	75	11.2	4	N	5.05			20.8	6.23	-25.77	1.4	50.36	25.56	0.3	3.77	45.12	1.11	0.11	126.54	0.01	2.37	0.23	231.58	0.08	42.37	6.09	1.26	4.83
G2	High	7	2	36	6	4	N	1.61			20.7	6.19	-26.94	1.31	52.7	24.86	0.29	4.47	49.95	1.32	0.11	170.51	0.02	6.53	0.18	364.21	0.1	24.39	7.28	0.99	7.33
G2	High	7	3	24	6	4	N	1.94	7.44	11.48	20.3	5.23	-26.84	1.35	49.96	33.05	0.38	3.93	39.82	1.3	0.15	82.61	0.01	2.55	0.26	301.3	0.13	43.41	5.19	1.04	5
G2	High	7	4	26	4	4	NE	0.89			19.7	2.96	-28.15	1	50.83	14.68	0.42	3.33	91.58	0.85	0.13	92.32	0.01	4.41	0.17	277.68	0.08	31.44	5.88	1.18	5
G2	High	7	5	35	3	4	NE	1.25			21.7	7.06	-27.38	0.98	52	19.01	0.53	4.89	136.91	0.95	0.17	132.51	0.02	5.78	0.32	523.87	0.12	39.16	3.06	1.03	2.97
G2	High	7	6	24	4	4	E	1.52	4.02	6.24	22.1	5.25	-27.81	1.22	50.28	21.95	0.27	4.18	50.71	1.01	0.12	228.78	0.01	11.73	0.2	97.12	0.11	62.23	6.1	1.21	5.05
G2	High	7	7	28	3.2	4	E	0.93			20.1	3.03	-28.16	1.24	52.84	14.5	0.39	4.54	37.31	0.88	0.12	80.15	0.01	4.31	0.2	108.33	0.1	57.92	6.2	1.41	4.4
G2	High	7	8	26	4	4	E	1.11			19.2	3.51	-29.09	1.09	51.15	20.34	0.27	2.38	39.05	0.96	0.07	102.75	0.02	0.38	0.17	378.39	0.1	27.87	6.41	1.14	5.65
G2	High	7	9	27	3	4	S	1.09			20.1	5.21	-29.44	1.34	50.49	12.3	0.13	2.3	28.02	0.83	0.06	99.55	0.01	0.92	0.19	411.8	0.08	26.6	7.05	1.61	4.37
G2	High	7	10	25	3.5	4	S	1.23	1.02	2.75	20.1	1.53	-29.18	1.29	50.33	24.01	0.37	4.28	63.92	0.93	0.13	110.93	0.01	1.54	0.17	241.53	0.12	49.76	7.59	1.39	5.47
G2	High	8	1	34.5	5	4	SE	2.24			20.3	7.18	-27.59	1.52	50.3	24.76	0.3	4.06	118.72	1.46	0.15	225.46	0.02	5.93	0.27	384.75	0.09	32.15	5.63	1.04	5.41
G2	High	8	2	23	4	4	S	1.96	1.19	4.85	20.9	3.8	-26.3	1.33	51.04	33.3	0.23	5.36	42.81	1.32	0.12	62	0.01	1.94	0.24	131.98	0.12	59.5	5.54	1.01	5.5
G2	High	8	3	20	3.6	4	N	1.92	0.94	4.76	20.2	5.14	-26.73	1.05	51.84	20.3	0.46	3.21	52.08	0.91	0.13	64.86	0.01	5.22	0.26	460.37	0.1	40.82	4.04	1.15	3.5
G2	High	8	4	23	3.4	4	N	1.14			20.2	5.39	-28.01	0.96	51.23	23.73	0.48	5.22	64.2	1.31	0.16	127.6	0.02	5.15	0.25	212.45	0.11	47	3.84	0.73	5.24
G2	High	8	5	25	4	4	NW	2.03	1.82	5.05	20	2.38	-28.24	0.88	51.35	17.32	0.26	2.19	40.49	0.86	0.09	126.59	0.01	0.78	0.17	234.01	0.09	36.71	5.18	1.02	5.06
G2	High	8	6	24	4.4	4	NW	1.72			20	2.05	-27.67	1.05	52.53	38.79	0.5	6.54	53.77	1.08	0.15	155.36	0.01	13.47	0.24	348.06	0.15	64.03	4.38	0.97	4.5
G2	High	8	7	35	5.3	4	NW	2.95			19.9	5.96	-27.31	1.29	52.99	11.3	0.24	2.95	35.32	0.91	0.1	49.68	0.01	6.23	0.16	485.62	0.07	20.29	8.06	1.42	5.69
G2	High	8	8	18	4	4	E	1.32			21.6	8.86	-26.79	1.28	52.35	14.56	0.31	3.23	43.58	0.92	0.11	44.68	0.01	4	0.19	375.56	0.11	32.51	6.74	1.39	4.84
G2	High	8	9	20	3.8	4	E	1.31			20.6	9.88	-28.36	1.09	52.3	22.64	0.46	5.61	87.88	1.05	0.12	119.24	0.01	4.23	0.29	520.64	0.1	48.34	3.76	1.04	3.62
G2	High	8	10	18	2.7	4	E	1.38			21.3	7.61	-27.31	1.16	52.25	18.41	0.36	3.79	52.96	0.87	0.14	195.33	0.03	8.51	0.22	411.46	0.11	33.51	5.27	1.33	3.95
G2	High	9	1	36.5	6.5	4	E	1.79			20.7	4.71	-26.26	1.32	51.18	14.65	0.18	2.38	38.77	0.99	0.09	144.22	0.01	1.28	0.18	487.55	0.08	39.37	7.33	1.33	5.5
G2	High	9	2	25	5.2	4	S	1.86	4.67	8.73	21.8	8.59	-26.82	1.24	51.46	20.17	0.43	5.49	52.29	0.85	0.17	88.59	0.01	4.97	0.22	403.66	0.1	36.03	5.64	1.46	3.86
G2	High	9	3	24.5	3.7	3	S	1.17			20.6	9.37	-26.66	1.13	52.36	28.1	0.31	4.21	52.77	1.17	0.12	119.16	0.02	4.14	0.18	447.24	0.13	33.67	6.28	0.97	6.5
G2	High	9	4	20	5.9	4	W	1.38			20.8	3.84	-27.04	1.29	51.91	25.06	0.31	3.53	43.95	1.02	0.15	355.23	0.01	3.33	0.19	371.45	0.11	32.98	6.79	1.26	5.37
G2	High	9	5	26	5.5	4	NW	1.82			19.9	7.7	-27.37	1.19	49.28	16.96	0.21	2.99	47.5	0.88	0.08	168.15	0.01	1.32	0.17	313.44	0.08	28.39	7	1.35	5.18
G2	High	9	6	25.5	5.4	4	NW	1.7			20.5	4.48	-26.5	1.29	48.57	17.86	0.3	3.47	47.25	0.83	0.13	103.43	0.02	1.88	0.19	325.57	0.09	35.25	6.79	1.55	4.37
G2	High	9	7	28	5.4	4	N	2.01			20.4	5.5	-26.9	1.03	47.56	11.43	0.26	3.01	39.82	0.96	0.09	137.95	0.01	2.64	0.16	417.1	0.08	24.6	6.44	1.07	6
G2	High	9	8	23.5	4	4	NE	1.28	5.25	8.23	21.9	4.91	-27.41	0.88	48.99	15.55	0.28	6.2	69.08	0.93	0.1	108.14	0.01	8.16	0.22	433.41	0.09	47.5	4	0.95	4.23
G2	High	9	9	26	6.1	4	NE	1.3			21.1	5.33	-26.45	1.28	51.99	11.68	0.25	2.68	76.24	1.07	0.08	55.91	0.02	1.67	0.15	570.22	0.09	25.54	8.53	1.2	7.13
G2	High	9	10	27	4.7	4	E	1.28	6.3	9.78	21.7	3.12	-25.81	1.06	48.88	23.92	0.38	4.41	54.76	1.4	0.15	112.09	0.01	2.29	0.23	338.71	0.12	58.2	4.61	0.76	6.09
G1	Low	10	1	19.5	2.3	4	N	0.79			17.8	8.87	-29.85	1.29	50.62	21.58	0.38	5.32	73.15	1.11	0.18	353.86	0.01	5.6	0.26	60.96	0.11	59.14	4.96	1.16	4.27
G1	Low	10	2	21	3.5	3	N	1.51	0.49	2.6	19.9	6.52	-27.26	1.51	50.43	16.69	0.26	2.64	37.6	0.83	0.14	203.28	0	1.3	0.21	71.7	0.09	35.91	7.19	1.82	3.95
G1	Low	10	3	23.5	3.5	3	N	0.78			17.9	8.22	-28.64	1.78	49.87	20.74	0.34	5.3	64.06	0.84	0.11	94.22	0.01	6.29	0.22	110.83	0.09	72.14	8.09	2.12	3.82
G1	Low	10	4	27	5.5	4	N	1.51	1.5	4.81	18.1	2.06	-28.9	1.64	50.7	15.85	0.29	2.6	44.82	0.71	0.11	88.31	0.01	2.3	0.17	63.86	0.09	41.39	9.65	2.31	4.18
G1	Low	10	5	36	5.8	4	N	2.35			17.9	8.45	-29.48	1.3	50.22	23.65	0.39	5.58	62.45	1.19	0.17	244.06	0.01	6.62	0.25	75.07	0.13	58.95	5.2	1.09	4.76
G1	Low	10	6	35	4.5	4	NE	2.33	2.03	6.26	20.9	2	-27.03	1.19	49.33	23.48	0.33	3.83	51.62	0.96	0.15	53.52	0.01	1.25	0.19	152.65	0.11	64.55	6.26	1.24	5.05
G1	Low	10	7	18	4	3	S	0.99			20.4	-1.75	-28.42	2.52	53.84	21.16	0.4	3.48	52	1.02	0.11	111.51	0.01	1.08	0.29	140.31	0.12	31.39	8.69	2.47	3.52
G1	Low	10	8	30	5.2	4	SW	2.45			18	-1.28	-28.22	1.63	54.42	19.29	0.18	2.07	42.81	0.77	0.08	49.04	0.01	0.52	0.15	152.37	0.09	21.01	10.87	2.12	5.13
G1	Low	10	9	29	5.5	3	SW	2.37			16.3	-1.08	-29.55	1.78	54.25	20.01	0.21	3.84	58.24	1.06	0.12	62.65	0.01	0.5	0.24	532.56	0.1	60.78	7.42	1.68	4.42
G1	Low	10	10	18	3.5	4	SW	0.94			17.5	-1.22	-29.91	1.96	53.03	12.52	0.21	2.57	45.59	0.87	0.09	72.97	0.01	0.89	0.17	202.23	0.08	37.53	11.53	2.25	5.12
G1	Moderate	11	1	36	5.4	4	N	0.95			18.1	-1.49	-30.23	1.3	56.58	15.54	0.31	4.06	53.8	0.84	0.15	109.25	0	0.72	0.24	128.31	0.09	70.43	5.42	1.55	3.5
G1	Moderate	11	2	22	2.6	4	N	1.06	0.74	3.2	19.1	-2.07	-28.71	1.59	52.57	15.42	0.28	2.57	52.13	0.64	0.11	50.15	0.01	2.5	0.13	391.39	0.07	70.62	12.23	2.48	4.92
G1	Moderate	11	3	24	4	4	E	2.24	1.19	4.13	19.2	0.75	-28.31	1.51	54.58	11.98	0.26	3.06	110.8	0.95	0.09	38.68	0.01	2.09	0.19	368.33	0.08	38.78	7.95	1.59	5
G1	Moderate	11	4	24	3.5	4	E	1.93			20	0.17	-28.03	1.64	53.99	18.17	0.26	2.35	35.1	0.74	0.11	64.14	0.01	3.27	0.13	433.42	0.06	58.65	12.62	2.22	5.69
G1	Moderate	11	5	21	2.9	3	E	1.36			19.2	1.02	-28.61	1.96	54.77	10.54	0.24	2.22	61.82	0.88	0.09	37.48	0.01	1.82	0.16	400.93	0.06	41.95	12.25	2.23	5.5
G1	Moderate	11	6	23	2.6	4	E	1.09	0.18	2.77	19.1	0.94	-29.24	1.76	55.32	10.25	0.3	2.74	58.18	0.74	0.11	40.7	0.01	1.03	0.18	497.62	0.06	36.18	9.78	2.38	4.11
G1	Moderate	11	7	23	3	4	SE	1.55			20.2	-2.75	-28.8	1.46	53.76	15.68	0.31	2.2	37.77	0.97	0.1	106.34	0.01	1.35	0.24	422.42	0.08	85.06	6.08	1.51	4.04
G1	Moderate	11	8	28	4.4	4	SE	3.11			19.6	-1.7	-29.07	1.48	54.03	12.17	0.27	2.17	38.36	0.55	0.11	119.88	0.01	4.77	0.18	424.66	0.05	53.48	8.22	2.69	3.06
G1	Moderate	11	9	27.5	3.3	4	W	1.11			23.3	-1.82	-28.39	1.2	55.38	12.97	0.27	2.26	38.36	0.73	0.11	39.94	0.01	0.39	0.13	424.32	0.07	21.92	9.23	1.64	5.62
G1	Moderate	11	10	19	4	4	W	0.9			21.8	-1.44	-27.94	1.39	55	16.59	0.24	3.06	55.74	0.67	0.09	57.4	0.01	3.8	0.19	536.59	0.09	95.15	7.32	2.07	3.53
G1	Moderate	12	1	27.8	4.7	4	N	1.07			21.5	-4.3	-28.16	1.25	55.54	25.21	0.38	3.95	51.33	1.05	0.15	93.54	0.01	0.91	0.18	258.72	0.1	96.3	6.94	1.19	5.83
G1	Moderate	12	2	20	4.3	4	N	0.89			22.5	-2.67	-27.54	2.06	54.45	6.42	0.3	2.64	52.2	0.63	0.11	104.17	0.01	4.6	0.16	122.72	0.07	35.48	12.88	3.27	3.94
G1	Moderate	12	3	21.5	3	4	N	1.15			21.2	-2.72	-27.14	1.99	54.43	23.51	0.33	2.7	43.89	0.86	0.13	45.11	0.01	2.79	0.17	261.79	0.07	142.03	11.71	2.31	5.06
G1	Moderate	12	4	29	3.9	4	N	2.17	1.34	4.31	22	-3.81	-27.37	1.7	54.82	6.3	0.25	1.94	37.42	0.7	0.1	45.23	0.01	6.04	0.16	61.85	0.05	47.04	10.63	2.43	4.38
G1	Moderate	12	5	31.5	4.8	4	NE	4.49	3.19	9.58	21.9	-1.88	-26.89	1.76	56.03	13.72	0.36	2.87	68.52	0.77	0.11	50.24	0.01	1.28	0.18	89.81	0.07	25.44	9.78	2.29	4.28
G1	Moderate	12	6	21	4.4	4	NE	1.93			23.7	-1.28	-26.87	1.26	56.38	23.6	0.46	2.74	45.29	0.89	0.16	77.1	0.01	3.92	0.24	186.21	0.09	113.42	5.25	1.42	3.71
G1	Moderate	12	7	21	3.9	4	SW	1.22			22.5	-0.69	-27.21	1.8	53.47	15.95	0.28	3.26	49.87	0.68	0.11	41.36	0.01	4.3	0.17	476.97	0.08	52.79	10.59	2.65	4
G1	Moderate	12	8	28	4.5	4	SW	3.18	2.24	7.12	22.2	-0.25	-27.23	1.46	53.52	21.85	0.3	2.21	63.39	0.76	0.14	92.45	0.01	1.57	0.19	230.07	0.08	29.09	7.68	1.92	4
G1	Moderate	12	9	53.9	9.6	4	W	5.71			21.5	-0.42	-27.73	1.57	52.94	40.81	0.38	3.12	58.93	1.23	0.18	303.4	0.01	2.93	0.23	43.6	0.11	61.54	6.83	1.28	5.35
G1	Moderate	12	10	28	4.6	4	W	1.55			24.2	-1.1	-27.05	1.15	54.7	15.07	0.26	3.37	52.72	0.89	0.09	97.73	0.01	7.46	0.21	97.85	0.11	40.77	5.48	1.29	4.24
G1	Moderate	13	1	23.5	4.1	3	NE	1.91	0.8	3.51	20.8	-2.72	-27.98	1.58	50.22	18.81	0.34	3.25	67.84	0.76	0.1	49.38	0.01	3.98	0.13	451.06	0.08	39.81	12.15	2.08	5.85
G1	Moderate	13	2	26	4.4	4	NE	1.43			21.2	-2.23	-28.53	1.67	48.83	15.71	0.35	3.59	77.53	0.73	0.13	181.97	0.01	2.88	0.23	174.56	0.09	111.79	7.26	2.29	3.17
G1	Moderate	13	3	31	5.2	4	NE	2.62			20.5	-2.91	-28.16	1.42	49.6	16.61	0.31	2.06	50.11	0.57	0.11	39.44	0.01	3.28	0.15	441.69	0.05	31.39	9.47	2.49	3.8
G1	Moderate	13	4	24	4.5	4	NE	2.48	1.39	4.77	20.5	0.14	-26.75	1.52	49.37	9.78	0.26	2.75	51.08	0.9	0.1	44.31	0.01	5.47	0.23	159.83	0.08	23.33	6.61	1.69	3.91
G1	Moderate	13	5	26	4.7	3	SE	1.64			19.3	-1.04	-27.65	2.02	51.63	34.27	0.35	2.92	58.13	0.93	0.15	87.64	0.01	2.66	0.2	141.12	0.08	63.49	10.1	2.17	4.65
G1	Moderate	13	6	26	4.2	3	SE	3.39	1.71	7.2	20.1	-2.24	-27.77	1.72	50.19	9.24	0.19	2.57	40.39	0.73	0.07	41.75	0.01	0.6	0.17	335.46	0.07	27.94	10.12	2.36	4.29
G1	Moderate	13	7	28	4.5	3	S	1.41			18.9	-3.97	-28.26	1.38	47.08	16.45	0.23	1.97	61.05	0.99	0.11	133.43	0.01	2.05	0.12	483.36	0.06	23.76	11.5	1.39	8.25
G1	Moderate	13	8	22.5	3.3	4	S	0.98			19.1	-1.85	-27.62	1.67	49.51	29	0.38	4.34	57.16	1.2	0.15	77.81	0.01	3.59	0.23	392.59	0.09	85.67	7.26	1.39	5.22
G1	Moderate	13	9	19.5	4	4	S	1.62			20.5	2.05	-27.24	1.58	50.81	14.95	0.19	2.8	60.63	1.1	0.08	41.32	0.01	0.97	0.18	390.24	0.08	31.29	8.78	1.44	6.11
G1	Moderate	13	10	27	4.5	4	S	1.58			19.3	1.1	-27.64	1.76	49.06	30.23	0.35	3.11	74.01	0.98	0.1	33.92	0.01	0.76	0.14	442.86	0.07	35.95	12.57	1.8	7
G1	Low	14	1	15.5	2.2	4	N	0.32	0.32	1.54	21.8	2.78	-28.32	1.2	50.98	9.37	0.2	3.69	43.31	0.88	0.1	84.15	0.01	2.96	0.17	160.49	0.1	33.65	7.06	1.36	5.18
G1	Low	14	2	20.5	3.5	4	N	0.82			21.8	-2.13	-27.58	0.92	51.81	26.84	0.45	6.8	89.21	0.91	0.14	136.38	0.01	2.84	0.21	128.12	0.12	63.89	4.38	1.01	4.33
G1	Low	14	3	26	3.8	4	N	1.21	1.66	4.77	21	-3.66	-28.06	1.16	51.74	19	0.29	3.78	58.51	1.02	0.12	85.75	0.01	4.78	0.16	140.22	0.08	41.3	7.25	1.14	6.38
G1	Low	14	4	21	2.5	4	N	0.55	0.5	1.25	19.4	1.11	-28.41	1.41	51.33	19.03	0.35	4.7	65.45	1.07	0.13	103.13	0.01	5.74	0.29	127.41	0.11	36.13	4.86	1.32	3.69
G1	Low	14	5	19	2.7	4	NE	0.44			18.9	-2.13	-28.58	1.36	51.18	34.44	0.31	4.07	46.23	0.99	0.14	85.32	0.01	1.33	0.19	72.88	0.1	65.51	7.16	1.37	5.21
G1	Low	14	6	20	2.4	4	NE	0.95			21.7	-2.33	-27.89	1.12	51.37	17.65	0.42	4.94	46.44	1.12	0.16	88.32	0.01	1.11	0.29	174.43	0.15	51	3.86	1	3.86
G1	Low	14	7	19	2	4	NE	0.76			21	-0.45	-29.56	1.29	51.62	28.54	0.34	3.23	46.17	1.06	0.13	101.75	0	0.31	0.21	129.69	0.12	36.75	6.14	1.22	5.05
G1	Low	14	8	21	2.5	3	NE	1.02			20.9	-0.88	-27.6	1.47	50.19	9.43	0.12	2.2	74.08	0.63	0.07	63.52	0.01	0.6	0.16	625.24	0.06	38.96	9.19	2.33	3.94
G1	Low	14	9	21	3.1	4	NE	1.66			20.2	-3.38	-28.31	1.9	51.1	18.22	0.33	4.93	55.1	1.16	0.15	88.23	0.01	3.34	0.21	152.85	0.09	42.26	9.05	1.64	5.52
G1	Low	14	10	23	4.5	4	SW	1.66			21.6	-2	-27.92	1.3	53.4	17.7	0.25	3.01	60.97	0.9	0.11	125	0.01	0.76	0.18	144.76	0.09	27.55	7.22	1.44	5
G1	Low	15	1	17	2.5	4	N	0.77			20.7	-4.09	-28.97	1.23	51.05	16.74	0.29	4.19	46.43	0.94	0.11	96.79	0.01	10.86	0.21	97.31	0.09	66.48	5.86	1.31	4.48
G1	Low	15	2	22.5	3	4	N	0.86	0.96	2.42	19.5	-2.35	-29.32	1.4	51.71	16.63	0.18	3.36	44.79	1.08	0.08	62.08	0.01	3.72	0.16	216.04	0.11	28.68	8.75	1.3	6.75
G1	Low	15	3	18	2.8	4	N	0.62			20.2	-1.9	-28.7	1.18	53.79	14.69	0.21	2.26	33.85	0.75	0.11	81.79	0.01	2.62	0.16	108.88	0.08	27.29	7.38	1.57	4.69
G1	Low	15	4	19	2	3	N	1.01	0.52	2.53	22.1	-1.85	-27.49	1.05	52.38	14.34	0.18	2.96	41.12	0.86	0.09	23.43	0.01	4.07	0.17	156.84	0.1	46.41	6.18	1.22	5.06
G1	Low	15	5	22	3.2	4	N	0.91	0.81	2.02	20.6	-0.33	-28.82	1.7	50.3	9.2	0.18	2.04	38.59	0.74	0.09	94.22	0.01	0.93	0.13	123.3	0.06	29.86	13.08	2.3	5.69
G1	Low	15	6	18.5	2.2	3	N	0.66			20.3	-4.62	-28.72	0.99	49.69	16.49	0.28	4.09	44.89	1.08	0.12	84.82	0.01	4.69	0.22	133.58	0.09	38.97	4.5	0.92	4.91
G1	Low	15	7	29	4	4	NE	0.89			19.8	-4.06	-29.64	1.42	49.95	7.47	0.12	1.87	25.95	0.78	0.07	45.18	0	2.1	0.22	141.76	0.06	30.04	6.45	1.82	3.55
G1	Low	15	8	17	3	4	NE	0.63			20.3	-4.02	-29.91	1.27	49.91	12.85	0.23	5.25	48.56	1.26	0.1	113.33	0.01	2.91	0.23	133.65	0.09	42.77	5.52	1.01	5.48
G1	Low	15	9	16.5	3	4	NE	0.76			23	-2.56	-27.86	1.11	49.72	28.67	0.3	2.12	52.22	0.69	0.13	177.06	0.01	0.61	0.17	66.12	0.1	25.11	6.53	1.61	4.06
G1	Low	15	10	27	2.9	3	E	0.82			22.1	-1	-29.62	1.39	50.31	20.12	0.3	3.41	50.74	1.27	0.13	71.41	0.01	0.95	0.21	140.71	0.09	60.55	6.62	1.09	6.05
G1	High	16	1	23	4.3	3	NW	1.32			21.2	2.01	-27.25	1.4	48.86	22.68	0.49	8.11	59.64	0.89	0.1	251.68	0.02	0.58	0.25	152.55	0.12	47.54	5.6	1.57	3.56
G1	High	16	2	21.5	4.1	3	NW	1.33			21.3	9.94	-28.51	0.86	48.88	12.25	0.17	3.3	94.32	0.68	0.08	49.06	0.01	5.31	0.16	226.78	0.07	27.87	5.38	1.26	4.25
G1	High	16	3	24	3.8	3	NW	2.53	1.96	5.09	20.9	3.54	-28.35	0.79	48.79	17.31	0.18	3.63	70.55	0.81	0.12	104.45	0.01	3.93	0.14	124.02	0.1	22.93	5.64	0.98	5.79
G1	High	16	4	17	3	3	NW	1.03			19.3	6.54	-28.22	1.31	49.63	32.91	0.32	4.96	92.49	1.11	0.1	92.51	0.01	2.12	0.26	201.76	0.1	42.55	5.04	1.18	4.27
G1	High	16	5	20.5	4.6	3	NW	2.64			20.9	4.62	-28.1	1.04	48.56	7.18	0.29	3.45	63.02	0.77	0.13	57.71	0.01	11.76	0.25	170.11	0.05	23.55	4.16	1.35	3.08
G1	High	16	6	18	4.3	3	NE	1.43			20	1.81	-27.83	0.91	48.66	13.06	0.14	1.75	45.11	0.76	0.07	142.31	0.01	0.42	0.13	116.7	0.07	44.82	7	1.2	5.85
G1	High	16	7	20	4.9	3	NE	2.04	1.1	4.14	20.9	3.88	-27.18	1.49	50.02	26.27	0.29	3.56	66.64	0.63	0.12	121.58	0.01	3.83	0.13	141.67	0.09	44.39	11.46	2.37	4.85
G1	High	16	8	22	4.1	4	N	1.82	0.92	4.74	20.3	4.45	-28.43	1.2	50	17.27	0.15	4.01	54.62	1.04	0.08	111.01	0.01	5.53	0.18	205.81	0.09	38.55	6.67	1.15	5.78
G1	High	16	9	19.5	5	4	E	1.61			20.9	6.36	-28.8	1.36	50.63	16.91	0.21	2.61	51.13	0.67	0.1	108.96	0.01	3.18	0.15	170.47	0.07	23.02	9.07	2.03	4.47
G1	High	16	10	40.5	8.4	4	E	3.97			21.1	3.23	-28.46	0.9	49.35	24.79	0.3	3.34	69.31	1.06	0.11	82.48	0.01	1.97	0.22	282.98	0.1	26.55	4.09	0.85	4.82
G1	High	17	1	25	3.9	4	NW	1.5			20.6	5.08	-28.36	1.38	49.8	16.28	0.28	3.84	91.55	0.87	0.09	39.77	0.01	2.01	0.19	164.31	0.09	37.62	7.26	1.59	4.58
G1	High	17	2	20	3.8	3	NW	1.3			21.2	1.4	-28.86	1.37	48.68	9.66	0.33	3.23	63.72	0.92	0.13	108.85	0.01	1.22	0.19	149.31	0.08	41.45	7.21	1.49	4.84
G1	High	17	3	22.5	4.6	3	NW	3.88	1.29	7.77	20.3	3.66	-27.63	1.03	50.18	21.51	0.3	6.58	120.19	0.73	0.1	63.14	0.01	21.11	0.17	289.71	0.08	33.86	6.06	1.41	4.29
G1	High	17	4	32	5	4	NW	2.24			19.8	1.22	-27.1	1.39	51.12	22.67	0.23	5.19	70.84	0.86	0.08	126.06	0.01	22.42	0.26	233.97	0.09	66.83	5.35	1.62	3.31
G1	High	17	5	32	5	4	NW	1.65			21.1	6.69	-27.74	1.44	52.07	16.82	0.3	3.13	69.9	0.55	0.14	190.26	0.01	1.86	0.23	53.92	0.1	45.21	6.26	2.62	2.39
G1	High	17	6	28	4	3	N	1.54			19.9	2.75	-28.43	1.67	51.43	29.32	0.22	2.77	63.65	0.62	0.11	95.45	0.01	7.28	0.18	171.79	0.1	24.18	9.28	2.69	3.44
G1	High	17	7	22	3.9	3	N	1.28	0.5	2.98	21.1	2.83	-27.57	1.29	50.66	21.27	0.16	3.46	61.6	0.84	0.09	67.41	0.01	3.39	0.16	237.23	0.09	30.36	8.06	1.54	5.25
G1	High	17	8	23	4.3	4	N	1.62			21.3	5.58	-27.96	1.79	50.55	11.71	0.29	3.23	46.58	0.92	0.11	123.04	0.01	2.21	0.21	133.2	0.08	36.8	8.52	1.95	4.38
G1	High	17	9	22	5.7	4	N	2.08	1.58	5.46	19.6	6.01	-28.1	1.17	52.37	20.88	0.16	3.49	197.52	0.72	0.07	34.06	0.01	6.82	0.15	238.34	0.08	19.24	7.8	1.63	4.8
G1	High	17	10	22	4.5	4	E	1.74			20.6	5.72	-27.47	1.93	53.77	16.08	0.19	3.69	58.44	0.87	0.1	43.31	0.01	5.81	0.19	273.07	0.07	31.63	10.16	2.22	4.58
G1	High	18	1	27.5	5.2	4	N	3.44	2.2	7.24	20.7	6.59	-27.51	1.15	52.29	16.27	0.18	2.71	84.11	0.74	0.08	79.28	0.01	1.85	0.17	235.72	0.08	28.67	6.76	1.55	4.35
G1	High	18	2	33	4.3	4	N	1.58			22.6	4.87	-28.16	1.1	56.61	37.5	0.33	4.83	98.89	0.97	0.13	156.52	0.01	22.19	0.32	128.39	0.11	52.69	3.44	1.13	3.03
G1	High	18	3	38.5	5.6	4	N	2.75			20.5	2.96	-27.21	1.41	56.09	12.58	0.15	2.38	49.4	0.61	0.08	82.46	0.01	1.54	0.13	239.33	0.06	25.18	10.85	2.31	4.69
G1	High	18	4	28	5.1	4	N	3.24	2	6.84	20.1	1.99	-28.01	1.25	54.71	14.58	0.22	1.96	59.49	0.63	0.08	120.52	0.01	0.43	0.12	168.94	0.06	17.87	10.42	1.98	5.25
G1	High	18	5	33	5.3	4	N	2.03			21	-0.37	-27.54	1.51	53.99	37.05	0.25	5.07	94.27	0.9	0.14	70.61	0.01	5.3	0.22	143.37	0.12	41.5	6.86	1.68	4.09
G1	High	18	6	20	3.5	4	NE	2.21	0.52	4.43	19.2	5.11	-27.44	0.84	54.25	24.18	0.17	2.73	62.83	0.97	0.07	106.12	0.01	0.74	0.17	150.77	0.08	25.6	4.94	0.87	5.71
G1	High	18	7	29	5.2	4	E	1.81			20.7	3.06	-28.39	1.22	53.9	10.58	0.19	2.72	47.1	0.94	0.1	74.53	0.01	1.03	0.15	150.64	0.09	34.93	8.13	1.3	6.27
G1	High	18	8	25	4.4	4	E	1.42			20.4	5.24	-27.21	1	52.41	25.44	0.29	3.93	163.49	0.85	0.14	48.51	0.01	4.09	0.25	250.93	0.11	46.07	4	1.18	3.4
G1	High	18	9	29	4.8	4	SE	1.2			20.5	1.35	-27.44	1.14	53.01	17.62	0.14	3.38	45.92	0.96	0.07	98.25	0.01	4.83	0.16	198.36	0.1	19.81	7.13	1.19	6
G1	High	18	10	25	4.8	4	NE	1.43			20.4	2.56	-28.07	1.75	54.07	14.82	0.22	2.85	55.68	0.77	0.13	161.44	0.01	2.13	0.2	209.29	0.08	32.79	8.75	2.27	3.85
G3	Low	19	1	19.5	3.3	4	NE	1.18	0.19	2.87	18.1	-0.48	-31.7	1.19	54.14	21.16	0.52	2.62	62.66	0.83	0.21	59.9	0.01	1.94	0.19	233.9	0.09	54.11	6.26	1.43	4.37
G3	Low	19	2	22	3.1	4	NE	1.41	0.31	2.62	22.2	-2.12	-29.12	0.95	53.23	12.49	0.37	4.01	70.09	0.92	0.11	72.77	0.01	0.68	0.25	178.02	0.09	57.83	3.8	1.03	3.68
G3	Low	19	3	17	2	4	E	0.53			23	-1.03	-28.24	1.47	54.16	13.82	0.36	2.18	48.86	0.92	0.1	86.27	0.01	2.28	0.16	264.45	0.07	35.88	9.19	1.6	5.75
G3	Low	19	4	16	2.5	3	E	0.82			22.3	-2.08	-29.05	1.55	54.21	33.05	0.4	3.01	51.43	0.96	0.13	97.17	0.01	0.82	0.18	177.06	0.09	35.12	8.61	1.61	5.33
G3	Low	19	5	20.5	4.3	4	E	2.12			21.7	2.23	-28.37	1.43	55.03	15.45	0.35	2.69	45.12	1.02	0.08	71.5	0.01	0.79	0.21	269.73	0.08	32.32	6.81	1.4	4.86
G3	Low	19	6	22.5	3.3	3	E	1.2	0.64	3.04	19.3	-1.25	-29.53	1.76	55.66	13.97	0.34	2.08	48.81	0.76	0.11	99.25	0.01	3.32	0.18	383.19	0.06	27.53	9.78	2.32	4.22
G3	Low	19	7	25.5	3.8	4	SE	1.4			22.9	-1.81	-27.63	1.28	53.8	16.95	0.26	2.6	50.69	0.79	0.08	131.55	0.01	5.37	0.21	381.95	0.06	36.72	6.1	1.62	3.76
G3	Low	19	8	17	2.5	3	SE	0.9			21	-0.08	-28.6	1.51	54.13	19.06	0.27	3.51	44.14	0.75	0.1	84.14	0.01	0.4	0.21	533.14	0.08	28.73	7.19	2.01	3.57
G3	Low	19	9	15	1.7	3	SE	0.79			21.8	-0.5	-30.01	1.62	55.88	21.97	0.49	3.07	43.68	0.83	0.16	83.5	0.01	2.87	0.19	414.87	0.09	33.66	8.53	1.95	4.37
G3	Low	19	10	26	4	4	SE	1.68			23.6	-3.11	-28.27	1.26	53.08	18.36	0.32	2.81	46.78	0.88	0.12	69.22	0.01	2.16	0.15	339.23	0.07	31.59	8.4	1.43	5.87
G3	Low	20	1	14.5	2.4	3	N	0.76			21	-0.41	-28.72	1.79	53.33	34.9	0.73	4.84	101.97	1.61	0.14	136.62	0.01	0.83	0.26	163.28	0.11	103.1	6.88	1.11	6.19
G3	Low	20	2	24	3.2	3	N	0.78	0.28	2.66	21.8	0.3	-29.01	1.66	55.01	20.57	0.32	3.61	52.83	0.9	0.1	118.37	0.01	0.58	0.18	352.54	0.08	46.93	9.22	1.84	5
G3	Low	20	3	16.5	2	3	N	0.42			19.6	-0.96	-30.31	1.36	55.13	12.07	0.47	2.97	50.62	0.92	0.15	45.31	0.01	1.89	0.17	430.45	0.09	39.91	8	1.48	5.41
G3	Low	20	4	13	1.9	4	NE	0.84			21.6	-3.89	-28.68	1.41	56.33	18.16	0.37	2.52	43.88	0.73	0.12	91.02	0.01	1.92	0.14	285.57	0.07	46.76	10.07	1.93	5.21
G3	Low	20	5	21	3	4	NE	1.17	0.64	2.91	21.7	-3.47	-28.25	1.81	55.95	24.46	0.41	2.12	56.8	0.77	0.13	162.85	0.01	3.68	0.15	337.15	0.07	39.58	12.07	2.35	5.13
G3	Low	20	6	17	2.2	4	NE	1.04	0.09	1.33	20.9	-2.83	-29.07	1.76	56.11	21.31	0.46	2.92	58.75	1	0.13	281.49	0.01	0.7	0.19	178.06	0.07	33.33	9.26	1.76	5.26
G3	Low	20	7	16.5	2.2	4	E	0.91			21.5	-4.2	-28.67	1.52	56.5	17	0.37	2.94	41.74	1.1	0.14	55.51	0.01	2.99	0.2	184.11	0.09	47.58	7.6	1.38	5.5
G3	Low	20	8	22	4.2	4	SE	0.8			18.9	-1.6	-28.29	1.61	55.07	38.75	0.4	3.33	48.86	0.75	0.14	104.94	0.01	1.65	0.18	402.91	0.09	40.88	8.94	2.15	4.17
G3	Low	20	9	27.5	3	4	SE	0.96			19.7	0.99	-29.76	2.07	53.66	17.06	0.28	2	47.37	0.82	0.09	47.14	0.01	3.32	0.17	440.82	0.06	29.2	12.18	2.52	4.82
G3	Low	20	10	37	5.5	4	SE	1.89			21.4	-1.85	-28.79	1.64	54.87	15	0.4	4.04	60.01	0.93	0.11	102.2	0.01	2.44	0.19	419.67	0.08	46.35	8.63	1.76	4.89
G3	Low	21	1	26.5	3	4	N	1.18	1.86	4.34	20.5	-4.22	-29.59	1.33	54.02	18.57	0.48	2.46	35.18	0.94	0.16	117.42	0.01	1.24	0.21	533.03	0.1	31.66	6.33	1.41	4.48
G3	Low	21	2	20	2.5	4	N	0.5			19.6	-3.36	-29.98	1.47	55.09	16.54	0.49	3.03	53.51	0.98	0.18	48.02	0.01	2.18	0.19	289.42	0.08	33.73	7.74	1.5	5.16
G3	Low	21	3	21	3	3	NE	1.2	0.51	3.41	19.2	-1.69	-29.38	1.9	55.4	18.75	0.43	3.84	75.94	0.92	0.11	165.67	0.01	1.96	0.23	202.46	0.09	61.97	8.26	2.07	4
G3	Low	21	4	22	3.1	3	NE	1.58	0.44	3.02	19.3	-1.86	-29.12	1.71	54.15	19.62	0.29	2.27	41.09	0.81	0.07	104.59	0.01	2.55	0.16	454.8	0.06	40.76	10.69	2.11	5.06
G3	Low	21	5	15	2.5	3	SE	0.71			19	-1.7	-28.95	1.55	51	22.64	0.51	3.41	57.34	1.02	0.12	109.99	0.01	1.9	0.19	442.72	0.1	53.62	8.16	1.52	5.37
G3	Low	21	6	18	2.3	4	SE	1.2			18.9	0.54	-28.8	0.84	51.8	26.19	0.44	4.5	68.74	1.05	0.15	134.69	0.01	4.26	0.26	230.47	0.1	58.09	3.23	0.8	4.04
G3	Low	21	7	19	1.8	3	W	0.53			19	-3.44	-31.12	1.51	54.84	25.49	0.36	3.22	47.54	0.89	0.1	114.58	0.01	1.74	0.21	418.82	0.09	34.28	7.19	1.7	4.24
G3	Low	21	8	27	2.9	4	W	1.01			21	-3.7	-30.12	1.18	53.54	13.29	0.23	3.34	46.41	1.11	0.09	51.93	0.01	3.89	0.21	392.26	0.08	26.38	5.62	1.06	5.29
G3	Low	21	9	17	3	4	SW	0.96			20.6	-0.96	-28.88	1.43	52.34	13.84	0.36	1.7	43.77	0.88	0.13	131.68	0.01	0.76	0.18	211.17	0.06	24.92	7.94	1.63	4.89
G3	Low	21	10	16	2	4	SW	0.55			20.1	-0.63	-29.74	1.63	52.84	20.61	0.34	2.29	51.09	0.65	0.14	52.79	0.01	2.12	0.15	318.75	0.07	26.97	10.87	2.51	4.33
G3	High	22	1	21	2.5	3	N	1.79	1.17	4.26	21.4	2.45	-29.15	1.2	52.01	11.59	0.38	2.53	126.74	0.84	0.15	73.21	0.01	1.01	0.2	542	0.1	42.35	6	1.43	4.2
G3	High	22	2	26	3.2	4	NE	1.6			20.9	6.37	-29.13	1.14	53.59	24.48	0.35	3.35	57.96	1.02	0.11	188.44	0.02	1.93	0.19	362.37	0.1	35.96	6	1.12	5.37
G3	High	22	3	25	2.7	3	NE	1.62	0.93	3.15	20	1.7	-29.03	1.27	54.39	22.18	0.35	3.83	134.99	1.03	0.11	82.07	0.01	1.22	0.22	302.7	0.11	40.53	5.77	1.23	4.68
G3	High	22	4	20	3	4	NE	1.24			21.9	9.55	-28.61	1.24	52.35	15.58	0.35	2.76	84.9	1.04	0.14	61.64	0.01	1.29	0.16	496.58	0.08	26.42	7.75	1.19	6.5
G3	High	22	5	20	2.9	3	NE	1.73	1.93	5.36	22.2	3.35	-27.37	1.42	52.32	25.42	0.44	3.73	65.18	0.98	0.11	100.37	0.01	0.85	0.27	259.23	0.13	47.5	5.26	1.45	3.63
G3	High	22	6	21	2.6	3	E	1.43			20.8	3.53	-28.53	1.34	52.33	14.07	0.34	4.09	47.4	1.19	0.13	97.97	0.01	1.69	0.19	567.15	0.11	38.36	7.05	1.13	6.26
G3	High	22	7	20.5	2.8	3	E	1.22			21.5	4.6	-29.37	1.15	47.01	19.66	0.32	4.36	95.97	1.16	0.12	121.23	0.02	2.43	0.2	495.37	0.11	54.01	5.75	0.99	5.8
G3	High	22	8	22	2.3	3	E	1.53			20.4	1.84	-28.08	1.05	47.68	20.73	0.34	5.57	80.71	1.44	0.14	104.66	0.01	4.23	0.28	516.85	0.11	73.44	3.75	0.73	5.14
G3	High	22	9	30	4	4	SE	3.06			21.1	3.2	-27.64	1.28	48.35	17.63	0.41	4.13	77.01	1.54	0.14	157.09	0.01	2.63	0.22	378.17	0.14	51.92	5.82	0.83	7
G3	High	22	10	27	4	4	SE	1.71			21.3	1.72	-27.42	0.94	47.61	13.89	0.21	2.08	93.71	0.67	0.09	204.92	0.02	0.59	0.14	609.19	0.07	34.34	6.71	1.4	4.79
G3	High	23	1	22	3	3	N	1.36	0.65	2.81	19.6	2.03	-29.36	1.7	48.77	15.89	0.48	4.42	109.98	1.22	0.11	87.17	0.02	1.01	0.29	828.94	0.1	68.65	5.86	1.39	4.21
G3	High	23	2	23.5	2.9	3	N	1.03			21.1	0.66	-28.66	1.39	49.08	15.03	0.34	4.4	58.5	1.16	0.09	54.87	0.01	4.45	0.19	550.02	0.11	36.29	7.32	1.2	6.11
G3	High	23	3	27	2.8	3	N	0.94			20	3.15	-29.44	1.37	46.54	24.28	0.34	3.28	99.48	0.89	0.13	67.45	0.01	0.62	0.21	498.68	0.09	54.46	6.52	1.54	4.24
G3	High	23	4	23.5	3.2	3	N	1.46			21.5	2.22	-28.05	1.57	48.16	22.8	0.42	3.63	105.54	0.87	0.13	316.79	0.01	0.9	0.26	162.42	0.12	49.11	6.04	1.8	3.35
G3	High	23	5	24.5	2.9	4	NE	1.97	1.38	4.15	20.4	2.87	-28.38	1	47.83	5.11	0.26	1.84	28.54	0.81	0.07	59.68	0.01	1.32	0.16	406.11	0.06	27.05	6.25	1.23	5.06
G3	High	23	6	24	3	4	NE	1.74	0.8	3.24	21.9	-0.62	-28.46	1.08	48.02	19.09	0.29	2.1	70.97	0.85	0.1	69.47	0.01	0.96	0.15	460.69	0.1	25.11	7.2	1.27	5.67
G3	High	23	7	21	2.9	4	NE	1.05			20.7	0.81	-29.12	1.45	46.87	18.81	0.34	3.34	50.18	0.99	0.13	251.07	0.01	1.85	0.18	505.38	0.09	37.03	8.06	1.46	5.5
G3	High	23	8	26.5	3	4	NE	2.08			21	-0.75	-30	1.3	47.96	25.84	0.34	3.72	41.32	1	0.1	67.62	0.01	0.42	0.23	460.41	0.11	40.96	5.65	1.3	4.35
G3	High	23	9	27.5	5	3	E	3.08			21.2	3.69	-26.88	1.67	51.41	14.14	0.19	2.75	83.11	0.99	0.09	183.15	0.01	0.41	0.17	168.54	0.07	42.86	9.82	1.69	5.82
G3	High	23	10	23	2.9	3	E	1.65			21.1	7.28	-29.35	0.85	51.96	18.85	0.44	3.65	64.36	0.89	0.09	291.19	0.01	0.74	0.25	629.72	0.09	78.35	3.4	0.96	3.56
G3	High	24	1	25	4	4	N	1.78	1.52	5.6	21.3	-0.74	-29.31	0.91	51.45	23.67	0.31	3.17	44.99	1.06	0.1	100.77	0.01	3.02	0.17	324.41	0.1	30.71	5.35	0.86	6.24
G3	High	24	2	24	4	4	N	1.26			21.1	1.67	-27.92	0.88	52	23.39	0.33	3.27	82.36	0.93	0.07	103.91	0.02	0.33	0.21	367.54	0.08	34.09	4.19	0.95	4.43
G3	High	24	3	24	4	3	N	2.64	1.28	5.12	21.3	2.53	-27.47	1.27	52.21	20.27	0.33	2.82	59.72	1.08	0.07	130.94	0.01	0.32	0.22	373.57	0.1	48.31	5.77	1.18	4.91
G3	High	24	4	23	3.5	4	N	2.03			21	2.37	-28.63	1.13	53.07	19.69	0.25	3.55	43.28	1.23	0.08	55.26	0.01	4.93	0.21	372	0.12	40.72	5.38	0.92	5.86
G3	High	24	5	25	3.7	3	N	1.55			21.2	4.62	-27.04	1.05	53.65	9.43	0.3	3.73	70.36	0.81	0.12	144.35	0.01	4.6	0.19	491.3	0.08	26.11	5.53	1.3	4.26
G3	High	24	6	26.5	3.5	3	N	2.91			21.2	3.59	-27.5	1.04	53	30.47	0.6	2.95	103.08	0.75	0.16	108.64	0.01	1.06	0.18	471.73	0.11	34.87	5.78	1.39	4.17
G3	High	24	7	23	3.3	4	NE	1.33			20.5	4.52	-28.66	0.91	49.96	18.66	0.36	4.08	79.19	0.93	0.09	165.07	0.01	1.51	0.22	466.4	0.08	27.92	4.14	0.98	4.23
G3	High	24	8	25	3	3	E	2.5	1.36	5.26	21.6	3.19	-27.48	1.38	51.33	33.81	0.38	3.3	90.88	0.91	0.1	156.83	0.01	1.01	0.22	176.03	0.11	58.84	6.27	1.52	4.14
G3	High	24	9	25	5	4	E	2.6			21.5	5.14	-28.34	1.31	51.69	17.78	0.35	3.57	63.4	1.18	0.12	189.56	0.01	2.92	0.21	306.83	0.09	34.24	6.24	1.11	5.62
G3	High	24	10	29	5.7	4	SE	2.16			21.2	2.42	-27.86	1.35	53.82	19.14	0.33	3.23	88.91	1.26	0.14	87.82	0.01	2.89	0.24	309.46	0.12	32.7	5.63	1.07	5.25
G3	Moderate	25	1	17.5	2	3	N	0.47	0.45	2.52	21.3	-1.24	-28.99	1.27	51.38	34.23	0.26	3.11	49.88	0.95	0.11	159.62	0.02	2.37	0.21	326.65	0.08	31.85	6.05	1.34	4.52
G3	Moderate	25	2	15	2.2	4	N	0.68			21.9	-0.78	-27.93	1.46	52.92	12.35	0.26	2.86	72.67	0.83	0.12	79.05	0.01	0.5	0.16	420.09	0.08	63.27	9.13	1.76	5.19
G3	Moderate	25	3	23.5	3.2	3	N	1.25	0.47	2.72	18.7	-1.24	-28.76	1.84	52.93	19.81	0.4	5.09	85.78	1.03	0.16	91.21	0.01	1.23	0.23	362.03	0.11	42.7	8	1.79	4.48
G3	Moderate	25	4	21	2.8	4	N	1.06			18.5	0.52	-29.25	1.6	52.37	29.05	0.37	4.04	47.4	1.18	0.12	100.3	0.01	4.75	0.25	427.54	0.12	49.47	6.4	1.36	4.72
G3	Moderate	25	5	17	3	3	N	1.2			20.3	-2.28	-28.79	1.74	51.56	28.42	0.48	3.9	76.14	0.93	0.22	87.3	0.01	1.64	0.23	361.71	0.11	67.91	7.57	1.87	4.04
G3	Moderate	25	6	14.3	2.5	4	NE	0.85	0.6	2.25	21.5	-2.04	-27.25	1.68	53.92	17.65	0.42	4.51	73.62	1.23	0.13	83.51	0.01	5.84	0.24	459.67	0.12	43.41	7	1.37	5.13
G3	Moderate	25	7	25	2.5	4	E	1.4			19.8	-0.75	-28.89	1.3	53.15	18.73	0.34	3.41	54.01	1.01	0.11	122.31	0.01	3.29	0.17	316.86	0.09	45.06	7.65	1.29	5.94
G3	Moderate	25	8	22	3.5	4	E	1.51			20.3	-0.35	-28.14	1.5	55.05	20.15	0.55	4.08	100.16	0.98	0.18	101.65	0.01	1.03	0.26	466.19	0.12	49.48	5.77	1.53	3.77
G3	Moderate	25	9	23	3	3	E	1.25			18.3	-0.08	-29.29	1.55	52.96	26.08	0.47	6	78.33	1.15	0.12	138.78	0.01	3.13	0.32	657.79	0.13	53.65	4.84	1.35	3.59
G3	Moderate	25	10	43	6	4	W	2.59			21.7	-3.28	-27.62	1.2	52.95	17.57	0.26	3.13	44.11	0.9	0.09	241.88	0.01	0.51	0.22	143.56	0.1	41.93	5.45	1.33	4.09
G3	Moderate	26	1	45	6.8	4	W	4.83			20.4	-3.53	-27.66	1.16	51.85	8.77	0.21	2.4	71.97	0.82	0.1	84.71	0.01	2.84	0.15	327.88	0.06	34.31	7.73	1.41	5.47
G3	Moderate	26	2	25	3.5	3	W	2.12	0.99	4.21	20.5	-4.2	-29.6	1.3	52.37	11.03	0.38	3.94	66.81	1.06	0.15	96.04	0.01	1.57	0.2	355.24	0.1	33.86	6.5	1.23	5.3
G3	Moderate	26	3	22	4.4	3	E	1.56			22.3	0.14	-27.85	1.38	52.69	25.65	0.5	4.76	50.64	1.18	0.13	106.92	0.01	5.59	0.23	275.02	0.1	75.19	6	1.17	5.13
G3	Moderate	26	4	31	4.9	4	E	2.02			20.2	1.54	-27.72	1.99	53.84	17.7	0.48	5.37	88.65	1	0.24	73.59	0.01	1.07	0.26	405.1	0.12	82.32	7.65	1.99	3.85
G3	Moderate	26	5	28	4.8	3	E	2.83	0.97	6.3	19.4	0.55	-28.68	2.22	52.45	14.73	0.43	3.5	74.03	1.11	0.13	145.31	0.01	4.4	0.21	226.31	0.09	29.03	10.57	2	5.29
G3	Moderate	26	6	25	4.1	3	E	1.57			19	0.42	-29.21	1.88	54.77	11.55	0.33	3.27	41.91	1.1	0.09	136.06	0.01	1.77	0.2	382.8	0.09	39.58	9.4	1.71	5.5
G3	Moderate	26	7	29	6.1	4	S	3.87	4.13	10.3	21	4.94	-27.9	1.5	53.95	16.02	0.41	3.6	71.55	0.8	0.2	80.04	0.01	2.13	0.19	316.27	0.1	72.55	7.89	1.88	4.21
G3	Moderate	26	8	31	5.2	4	S	1.58			20.6	5.26	-27.79	1.7	53.57	26	0.34	3.57	54	1.07	0.14	86.11	0.01	7.08	0.2	328.27	0.11	21.66	8.5	1.59	5.35
G3	Moderate	26	9	16	4	3	S	1.17			19.5	0.99	-29.18	1.84	54.01	11.44	0.21	2.76	41.2	0.95	0.11	66.76	0.01	3.29	0.14	338.19	0.07	28.73	13.14	1.94	6.79
G3	Moderate	26	10	27	4.4	4	S	1.56			20.4	3.38	-29.95	1.83	53.84	22.95	0.33	2.71	78.17	1.15	0.11	60.33	0.01	1.9	0.18	361.79	0.09	32.69	10.17	1.59	6.39
G3	Moderate	27	1	17	1.9	4	NW	0.88	0.49	1.97	20.2	-3.08	-29.73	1.4	53.14	33.07	0.31	4.72	102.93	1.22	0.13	94.64	0.01	1.78	0.19	410.03	0.09	36.48	7.37	1.15	6.42
G3	Moderate	27	2	23	2.5	3	NW	1.23	0.53	2.76	18.1	-0.58	-29.24	1.42	52.38	18.17	0.4	4.48	68.13	1.01	0.15	125.28	0.01	2.6	0.28	304.58	0.11	55.57	5.07	1.41	3.61
G3	Moderate	27	3	19	2.4	4	NW	0.96			18.2	-0.95	-30.33	1.53	52.1	12.69	0.35	4.84	75.29	0.93	0.14	57.45	0.01	0.38	0.19	357.91	0.11	58.93	8.05	1.65	4.89
G3	Moderate	27	4	25	3	4	NW	0.97			18.3	-1.53	-30.12	1.79	52.19	23.14	0.38	4.43	75.41	1.33	0.15	72.59	0.01	3.44	0.25	486.38	0.1	31.95	7.16	1.35	5.32
G3	Moderate	27	5	24	3	4	N	1.25	0.84	2.59	18.5	6.73	-30.24	1.5	53.58	18.56	0.29	3.49	40.17	0.86	0.09	95.91	0.01	0.25	0.21	213.98	0.09	57.84	7.14	1.74	4.1
G3	Moderate	27	6	18	2.5	3	N	0.98			18.6	6.76	-31.23	1.32	53.86	17.13	0.24	2.93	96.23	0.91	0.16	66.53	0.01	0.99	0.17	195.59	0.09	36.81	7.76	1.45	5.35
G3	Moderate	27	7	35	2.7	3	N	1.62			18.9	-1.33	-29.71	1.78	54.73	19.58	0.37	8.85	51.98	0.88	0.13	90.45	0.01	4.84	0.2	694.44	0.1	45.68	8.9	2.02	4.4
G3	Moderate	27	8	40	4.3	4	N	1.12			19.4	-1.24	-28.89	1.49	53.59	19.48	0.4	4.04	149.53	1.02	0.11	86.2	0.01	4.35	0.23	385.1	0.1	60.81	6.48	1.46	4.43
G3	Moderate	27	9	33	4.9	3	N	2.29			20.1	-1.26	-29.22	1.75	54.57	8.42	0.33	4.72	89.45	0.9	0.12	56.42	0.01	8.36	0.19	196.14	0.1	45.25	9.21	1.94	4.74
G3	Moderate	27	10	20	2.8	3	N	0.91			20.2	-0.56	-29.29	2.42	54.68	10.68	0.37	3.66	85.35	0.92	0.16	80.48	0.01	3.58	0.14	493.75	0.08	37.83	17.29	2.63	6.57

## Sheet: Stem water
Block	Severity	Plot	Sample	Stem_water_content	Stem_d18O
G2	Low	1	2	96.0118	6.45225
G2	Low	1	3	108.186	-6.6948
G2	Low	1	5	96.0357	-6.96205
G2	Low	2	1	77.8922
G2	Low	2	3	69.601	-2.76652
G2	Low	2	4	25.9601	13.8131
G2	Low	3	1	48.2125	9.12037
G2	Low	3	3	57.4648	0.638199
G2	Moderate	4	1	39.2411
G2	Moderate	4	3	82.6721	-7.03506
G2	Moderate	4	8	86.1099	-6.73139
G2	Moderate	5	1	37.8759	-8.00923
G2	Moderate	5	5	159.394	14.6381
G2	Moderate	5	6	106.463	-7.63497
G2	Moderate	6	1	12.826
G2	Moderate	6	2	27.2045	20.6608
G2	Moderate	6	10	2.80898	8.89858
G2	High	7	3	114.697	-9.43769
G2	High	7	6	82.131
G2	High	8	2	50.495	7.4669
G2	High	8	3	71.8921	3.25839
G2	High	8	5	56.2254	-0.704739
G2	High	9	2	132.277
G2	High	9	8	97.6212	-9.75557
G2	High	9	10	100.7
G1	Low	10	2	75.9798	8.99857
G1	Low	10	4	64.6877	-0.736761
G1	Low	10	6	100.132	-9.35499
G1	Moderate	11	2	96.2358	-7.74223
G1	Moderate	11	3	101.256	-6.37808
G1	Moderate	11	6	110.492	-8.89242
G1	Moderate	12	4	109.988	-10.3367
G1	Moderate	12	5	103.897	-10.7185
G1	Moderate	12	8	122.474	-10.4767
G1	Moderate	13	1	105.093	-8.93185
G1	Moderate	13	4	98.3063	-5.58945
G1	Moderate	13	6	137.162	-11.2449
G1	Low	14	1	45.2447	5.42728
G1	Low	14	3	99.645	-7.46891
G1	Low	14	4	85.1204
G1	Low	15	2	111.17	-6.91846
G1	Low	15	4	80.0968	-4.85552
G1	Low	15	5	101.103	-7.74988
G1	High	16	3	98.0838	-10.2441
G1	High	16	7	93.3934	-6.26871
G1	High	16	8	113.59	-9.46801
G1	High	17	3	120.432	-7.59799
G1	High	17	7	106.736	-0.0788359
G1	High	17	9	84.5361	-7.97362
G1	High	18	1	99.6034	-10.8284
G1	High	18	4	93.7741	-10.5525
G1	High	18	6	54.9024	4.57838
G3	Low	19	1	83.1879	-7.17807
G3	Low	19	2	51.2582	8.82038
G3	Low	20	5	68.5139
G3	Low	21	1	83.9684	-5.7156
G3	Low	21	3	49.6607	13.4803
G3	Low	21	4	98.7274
G3	High	22	5	77.7538	-4.30901
G3	High	23	1	109.566	-8.4439
G3	High	23	5	79.6549	-7.15071
G3	High	23	6	53.1495	-0.153402
G3	High	24	3	85.6141	-4.66386
G3	High	24	8	101.625	-9.18555
G3	Moderate	25	1	46.3768	-4.45779
G3	Moderate	25	3	51.8711	9.66606
G3	Moderate	25	6	82.3607	-3.51408
G3	Moderate	26	2	50.2671	9.11238
G3	Moderate	26	5	124.219	-10.0666
G3	Moderate	26	7	112.558
G3	Moderate	27	2	15.1331	4.6364
G3	Moderate	27	5	72.7435	6.89558

## Sheet: Stem water d18O
Block	Severity	Plot	Sample	Stem_water_content	Stem_delta_18O
G2	Low	1	3	108.186	-6.6948
G2	Low	1	5	96.0357	-6.96205
G2	Low	2	3	69.601	-2.76652
G2	Low	3	5	#NULL!	-2.81006
G2	Moderate	4	3	82.6721	-7.03506
G2	Moderate	4	8	86.1099	-6.73139
G2	Moderate	5	1	37.8759	-8.00923
G2	Moderate	5	6	106.463	-7.63497
G2	High	7	3	114.697	-9.43769
G2	High	9	8	97.6212	-9.75557
G1	Low	10	6	100.132	-9.35498
G1	Moderate	11	2	96.2358	-7.74223
G1	Moderate	11	3	101.256	-6.37808
G1	Moderate	11	6	110.492	-8.89242
G1	Moderate	12	4	109.988	-10.3367
G1	Moderate	12	5	103.897	-10.7185
G1	Moderate	12	8	122.474	-10.4767
G1	Moderate	13	1	105.093	-8.93185
G1	Moderate	13	4	98.3063	-5.58945
G1	Moderate	13	6	137.162	-11.2449
G1	Low	14	3	99.645	-7.46891
G1	Low	15	2	111.17	-6.91846
G1	Low	15	4	80.0968	-4.85552
G1	Low	15	5	101.103	-7.74988
G1	High	16	3	98.0838	-10.2441
G1	High	16	7	93.3934	-6.26871
G1	High	16	8	113.59	-9.46801
G1	High	17	3	120.432	-7.59799
G1	High	17	9	84.5361	-7.97362
G1	High	18	1	99.6034	-10.8284
G1	High	18	4	93.7741	-10.5525
G3	Low	19	1	83.1879	-7.17807
G3	Low	19	6	#NULL!	-10.1459
G3	Low	21	1	83.9684	-5.7156
G3	High	22	3	#NULL!	-7.58657
G3	High	22	5	77.7538	-4.30901
G3	High	23	1	109.566	-8.4439
G3	High	23	5	79.6549	-7.15071
G3	High	24	1	#NULL!	-9.03392
G3	High	24	3	85.6141	-4.66386
G3	High	24	8	101.625	-9.18554
G3	Moderate	25	1	46.3768	-4.45779
G3	Moderate	25	6	82.3607	-3.51408
G3	Moderate	26	5	124.219	-10.0666

## Sheet: Soil water and d18O
Block	Severity	Plot	Depth	Soil_water_content	Soil_delta_18O
2	Low	1	1	28.2744	-4.69871
2	Low	1	2	16.9185	-14
2	Low	2	1	27.5579	-10.5711
2	Moderate	5	1	27.7631	-8.29409
2	Moderate	5	2	13.8201	-12.3395
2	High	8	1	34.3786	-3.9745
2	High	8	2	16.2895	-10.2668
1	Low	10	1	23.1477	-11.1688
1	Moderate	12	1	21.0316	-9.3008
1	Moderate	12	2	16.4143	-16.5383
1	Moderate	13	2	21.3155	-13.8483
1	Low	14	2	13.4953	-12.9469
1	High	17	1	32.5491	-10.7923
1	High	17	2	19.1757	-16
3	High	22	2	16.3827	-13.7566
3	High	22	1	22.1313	-10.9527
3	High	24	2	23.6558	-11
3	Moderate	25	1	21.9989	-5.92905
3	Moderate	25	2	22.1525	-14.2369
3	Moderate	26	1	14.772	-6.1577
3	Moderate	26	2	12.403	-14.3846
3	Moderate	27	1	25.2794	-9.77471
3	Moderate	27	2	12.4816	-13.7185

## Sheet: Attributes
Sheet	Variable	Explanation
Seedling Density	Block	The study was conducted over three blocks (G1, G2, G3)
	Plot	There were 27 individual plots
	Severity	After the wildfire in 2017, sites were categorized as low, moderate, or high burn severity level
	Total_Fd	In the four 5m^2 subplots of each plot, Douglas-fir seedlings were tallied and added together
	Seedlings_per_hectare	To calculate seedlings per hectare, seedling tallies were multiplied by 500
	Canopy_Cover	% overstory tree canopy cover estimated from photos taken at plot center
Leaf Data	Block	The study was conducted over three blocks (G1, G2, G3)
	Severity	After the wildfire in 2017, sites were categorized as low, moderate, or high burn severity level
	Plot	There were 27 individual plots
	Sample	10 individual seedling samples were taken directly outside of each plot area
	Height	Height (cm) was recorded for each seedling
	Diameter	Root collar diameter (mm) was recorded at the base of each seedling
	Age	Age (years) of seedlings were recorded based on seedling section growth
	Reference	Cardinal direction reference to plot center was recorded
	SampleMass	Mass (g) of all seedling needle samples were taken
	Rest_of_plant	For a subsample, the entire seedling mass (g) was taken (roots, stem inclued)
	TotMass	For a subsample, the entire seedling mass (g) of needles, roots, and stem
	d18O	The foliar d18O for each individual seedling needle sample
	d15N	The foliar d15N for each individual seedling needle sample
	d13C	The foliar d13C for each individual seedling needle sample
	Percent_N	The foliar %N for each individual seedling needle sample
	Percent_C	The foliar %C for each individual seedling needle sample
	BmgKg	The foliar B (g/kg) content for each individual seedling needle sample
	Cag100g	The foliar Ca (mg/100g) content for each individual seedling needle sample
	CumgKg	The foliar Cu (g/kg) content for each individual seedling needle sample
	FemgKg	The foliar Fe (mg/kg) content for each individual seedling needle sample
	Kg100g	The foliar K (g/100g) content for each individual seedling needle sample
	Mgg100g	The foliar Mg (g/100g) content for each individual seedling needle sample
	MnmgKg	The foliar Mn (mg/kg) content for each individual seedling needle sample
	Nag100g	The foliar Na (g/100g) content for each individual seedling needle sample
	NimgKg	The foliar Ni (mg/kg) content for each individual seedling needle sample
	Pg100g	The foliar P (g/100g) content for each individual seedling needle sample
	SimgKg	The foliar Si (mg/kg) content for each individual seedling needle sample
	Sg100g	The foliar S (g/100g) content for each individual seedling needle sample
	ZnmgKg	The foliar Zn (mg/kg) content for each individual seedling needle sample
	NPratio	The foliar N:P ratio for each individual seedling needle sample
	KPratio	The foliar K:P ratio for each individual seedling needle sample
Stem water	Block	The study was conducted over three blocks (G1, G2, G3)
	Severity	After the wildfire in 2017, sites were categorized as low, moderate, or high burn severity level
	Plot	There were 27 individual plots
	Sample	Stem water analysis: twigs collected from a seedling subsample; 72/81 samples retained after processing
	Stem_water_content	% water to dry weight of collected twigs
	Stem_d18O	The d18O of the water extracted from twigs
Stem water d18O	Block	The study was conducted over three blocks (G1, G2, G3)
	Severity	After the wildfire in 2017, sites were categorized as low, moderate, or high burn severity level
	Plot	There were 27 individual plots
	Sample	Stem water d18O analysis: twigs collected from a seedling subsample; 44/81 samples produced usable results
	Stem_water_content	% water to dry weight of collected twigs
	Stem_delta_18O	The d18O of the water extracted from twigs
Soil water and d18O	Block	The study was conducted over three blocks (G1, G2, G3)
	Severity	After the wildfire in 2017, sites were categorized as low, moderate, or high burn severity level
	Plot	There were 27 individual plots
	Depth	Soil samples were collected at two depths: 0-15 cm (1) and 15-30 cm (2)
	Soil_water_content	% water to dry weight of collected soil samples
	Soil_delta_18O	The d18O of the water extracted from soil (23/54 samples produced usable results)
